# Supplementary material for: Antitumor effects of a novel glucose-conjugated bacteriochlorin for photodynamic therapy
Source: Sci Rep. 2025 Nov 25;15:45342. doi: 10.1038/s41598-025-29901-7 (PMC12748749; doi:10.1038/s41598-025-29901-7)
Supplement: Supplementary file 1 — Supplementary Information 1. [file 41598_2025_29901_MOESM1_ESM.xlsx]

## Sheet: Figure 3
Merged (%)
Mitochondrion	ER	Golgi apparatus	Lysosome
6.48	12.14	21.12	62.13
6.52	11.93	19.06	60.44
5.7	14.5	18.27	59.54
4.43	16.75	16.52	60.87
4.66	14.35	16.89	56.08
4.47	11.92	20.24	63.39

## Sheet: Figure 6
2h	Cell viability (%)
Concentration (µM)	Glc-TFPB				TS
0.1	95.143	95.987	87.811	91.2
1					90.6763	104.659	89.8027	85.8477
10	89.325	93.004	73.371	75.831	84.9035	90.6574	95.9074	97.6774
20	81.757	75.913	74.216	71.258	42.9026	47.0037	49.7163	38.8404
25					17.215	18.3686	26.692	22.11
30					6.5795	6.589	7.0589	6.247
40	68.148	66.574	49.064	64.108	3.0874	2.1968	2.1194	2.7866
50					1.1328	1.0257	1.1046	1.2187
60	19.1881	44.783	33.026	23.332
80	13.6096	12.232	10.43	21.144
24h	Cell viability (%)
Concentration (µM)	Glc-TFPB			TS
0.1	99.76	99.03	90.54	100.41	99.3	90.13
1	57.07	57.41	52.13	82.91	82.836	82.025
2	21.29	30.14	16.4
3	9.45	13.99	7.28
4	5.36	5.79	6.2
5	5.28	5.38	5.25	87.645	85.89	75.039
6	5.22	4.48	4.97
10	2.28	4.39	3.04	79.48	78.74	75.65
15				39.228	37.644	34.808
20				33.523	24.77	28.79

## Sheet: Figure 7
Time after administration (h)	Relative intensity ratio
	Normal tissue			Tumor
0	0.6271	0.5413	0.6475	0.6837	0.6513	0.6636
4	0.6211	0.6154	0.8223	1.1443	1.1459	1.0626
16	0.6407	0.5273	0.8723	1.194	1.1672	1.1706
24	0.6252	0.6611	0.8346	1.2247	1.368	1.3685
48	0.6279	0.6197	0.8056	1.1133	1.1558	1.1659
72	0.6313	0.6468	0.8619	1.0839	1.0805	1.0539
96	0.6623	0.6437	0.8754	0.825	0.8473	0.9171

## Sheet: Figure 8
Days	Relative tumor volume
	Control							Glc-TFPB (2h) + PDT							Glc-TFPB (24h) + PDT
0	1	1	1	1	1	1	1	1	1	1	1	1	1	1	1	1	1	1	1	1	1
2	1.12465	1.077	1.313	1.144	1.145	1.505	1.23	1.017	0.815	0.9196	0.933	0.916	1.09136	0.95858	0.9656	0.97777	0.724029	0.8115	0.9106	1.0199	1.0764
4	1.37244	1.20482	1.56909	1.40866	1.58722	2.1126	1.44689	1.44977	0.815486	1.4076	1.3208	0.8319	1.1827	0.91717	1.00495	1.05915	0.818	0.9108	1.08	1.4646	1.311
6	1.71251	1.7279	2.26519	2.1414	2.16869	3.11339	1.73771	1.70843	0.97811	1.8015	1.7373	1.774	2.1016	1.423	1.2327	1.18853	1.16747	1.4064	1.46729	1.2516	1.4807
8	2.63662	2.3893	3.10516	2.78244	2.83229	4.15427	2.1201	2.3499	1.15369	2.7744	2.314	2.3754	2.6754	1.6458	1.52908	1.57252	1.567	1.8908	1.8802	1.4007	1.8949
10	3.38056	2.9098	3.63366	3.39955	3.3064	4.62809	2.5127	2.7525	1.9687	3.1745	3.105	2.4533	2.7542	1.76965	1.72686	1.76449	1.852	2.291	2.13468	1.4642	1.9324
12	4.4039	3.2182	4.48488	4.0221	4.2	5.75346	2.95681	3.0797	2.5666	3.3963	3.8055	3.1549	3.0366	2.1264	2.3228	2.16102	2.094	2.7804	2.44919	1.5652	1.9573
14	5.50999	3.6565	5.53969	4.9983	5.48849	6.13236	3.30786	3.38281	3.1506	3.8539	4.4021	3.7784	3.2402	2.3593	2.68235	2.49204	2.384	3.1604	2.7707	1.6808	2.1863
